# Supplementary material for: Fluid Secretion by Malpighian Tubules of Rhodnius prolixus: Neuroendocrine Control With New Insights From a Transcriptome Analysis
Source: Front Endocrinol (Lausanne). 2021 Aug 26;12:722487. doi: 10.3389/fendo.2021.722487 (PMC8426621; doi:10.3389/fendo.2021.722487)
Supplement: Supplementary file 1 [file DataSheet_1.xlsx]

## Sheet: RNA-seq metric
Summary of RNA-seq metrics from R. prolixus transcriptomes for Malpighian tubules under unfed and fed conditions (3 h post feeding).
Sample name	Raw reads	Clean reads	Raw bases	Clean bases	Error rate(%)	Q20(%)	Q30(%)	GC content(%)
MT_UFC1	20598864	20275008	6.2	6.1	0.03	97.53	93.02	36.71
MT_UFC2	21491756	21176315	6.4	6.4	0.03	97.44	92.83	36.73
MT_UFC3	20778291	20450436	6.2	6.1	0.03	97.18	92.33	36.77
MT_3 h PBM1	21359406	20685783	6.4	6.2	0.02	98.88	96.03	38.34
MT_3 h PBM2	20569617	19998404	6.2	6	0.02	98.8	95.79	37.74
MT_3 h PBM3	22049897	21470129	6.6	6.4	0.02	98.79	95.79	37.24
Supplementary Worksheet 1. RNA-seq metrics from R. prolixus transcriptomes and details of transcript expression in samples obtained from Malpighian tubules from unfed (UFC) insects and from insects 3 h post blood meal (PBM). Columns are: the gene name; VectorBase code – the official gene number in the RproC3 genome assembly; MT_UFC and MT_3 h PBM, the readcount after normalization; Log2FoldChange…

## Sheet: Biogenic amine GPRs 
Biogenic amine G protein Receptor	Ligand	VectorBase code	readcount_MT_UFC	readcount_MT_3 h PBM	log2FoldChange	pval	padj	significant
Dopamine 1-like receptor 1	Dopamine	RPRC014093	4.52611	18.5969	2.10223	0.082603	0.168717	FALSE
Dopamine 1-like receptor 2		RPRC013708	9.98023	8.18194	-0.170833	0.847512	0.898464	FALSE
Dopamine 2-like receptor		RPRC011175	0	0	NA	NA	NA	NA
Octopamine beta receptor 3 (fragment)	Octopamine	RPRC014610	0	0	NA	NA	NA	NA
Octopamine beta receptor 3 (fragment)		RPRC001054	0	0.858483	1.99961	0.616464	1	NA
Octopamine beta receptor 1 (fragment)		RPRC001507	0	0	NA	NA	NA	NA
Octopamine beta receptor 1 (fragment)		RPRC005349	0	0	NA	NA	NA	NA
Octopamine beta receptor 2		RPRC011545	0	0.992752	2.15879	0.587862	1	NA
Octopamine beta receptor Oamb		RPRC001341	0	0	NA	NA	NA	NA
Tyramine receptor (TyrR)	Octopamine/Tyramine	RPRC008712	0	0	NA	NA	NA	NA
5-HT receptor 1a	Serotonin	RPRC010931	4.13309	5.90719	0.751422	0.500767	0.621656	FALSE
5-HT receptor 1b		RPRC008923	23.6041	50.8457	1.28124	0.0647174	0.141365	FALSE
5-HT receptor 2a (fragment)		RPRC005858	4.57531	0.429241	-3.10703	0.0479366	0.11268	FALSE
5-HT receptor 2a (fragment)		RPRC001892	3.30151	0.876455	-1.89461	0.216765	0.341556	FALSE
5-HT receptor 2b		RPRC000473	2451.38	1780.63	-0.371696	0.24017	0.368371	FALSE
5-HT receptor 7 (fragment)		RPRC007788	5.79991	4.89517	0.193759	0.888244	0.926034	FALSE
5-HT receptor 7 (fragment)		RPRC001792	3.75515	2.76823	-0.166297	0.887208	0.925416	FALSE
Orphan receptor 1	unkown	RPRC004409	108.113	92.3091	0.0192707	0.930936	0.956124	FALSE
Orphan receptor 2 (fragment)	unkown	RPRC002007	0.423333	1.9303	2.21865	0.240333	1	NA
Orphan receptor 2 (fragment)		RPRC002008	0.41008	0.62331	-0.404215	0.862225	1	NA

## Sheet: Biogenic amine Synthesis
Enzymes involved in the biogenic amine synthesis	VectorBase code	readcount_MT_UFC	readcount_MT_3 h PBM	log2FoldChange	pval	padj	significant
Tryptophan 5-hydroxylase	RPRC012297	9.1619	3.91781	-1.13954	0.294363	0.425427	FALSE
Aromatic L-amino acid decarboxylase	RPRC005884	4.16904	18.465	2.54754	0.0164214	0.0481796	TRUE
Tyrosine decarboxylase	RPRC011470	15.4042	9.58266	-0.685327	0.336081	0.463678	FALSE
Tyramine β-hydroxylase-like	RPRC014470	7.06991	11.6036	0.718949	0.511322	0.630337	FALSE
DBH-like monooxygenase protein	RPRC009118	3.75135	23.0119	2.69379	0.0212533	0.0591478	FALSE
Histidine decarboxylase-like	RPRC001056	29845.1	10443	-1.4871	0.000334411	0.0019076	TRUE
Histidine decarboxylase-like (fragment)	RPRC001055	7977.6	1792.71	-0.97497	0.0144137	0.043512	TRUE
Tyrosine 3-monooxygenase (ple)	RPRC007034	19.9207	53.6179	1.45977	0.00531387	0.0196568	TRUE

## Sheet: Neuropeptide GPRs family A
Neuropeptide receptors Family A	Ligand	VectorBase code	readcount_MT_UFC	readcount_MT_3 h PBM	log2FoldChange	pval	padj	significant
ACP receptor isoform A (fragment)	AKH Corazonin related peptide	RPRC000057	0	0	NA	NA	NA	NA
ACP receptor isoform A (fragment)		RPRC004783	33.2708	24.2469	-0.392797	0.4249	0.551066	FALSE
Adiponectin receptor (fragment)	Adiponectin	RPRC007712	640.334	405.596	-0.672179	0.000150668	0.000969684	TRUE
Adiponectin receptor (fragment)		RPRC012657	134.119	63.1159	-0.97948	0.00329401	0.0132868	TRUE
Allatostatin A receptor (fragment)	Allatostatin	RPRC004705	0	0	NA	NA	NA	NA
Allatostatin A receptor (fragment)		RPRC004706	0	0	NA	NA	NA	NA
Allatostatin A receptor (fragment)		RPRC004708	0	0	NA	NA	NA	NA
Allatostatin C receptor		RPRC013486		0	1.22456	0.505365	0.625591	NA
Bursicon receptor	Bursicon	RPRC001663	11.6472	6.56644	-0.811739	0.248951	0.377953	FALSE
CAPA receptor_1 isoform A	CAPA peptide	RPRC000516	539.771	332.8	-0.608682	0.00473547	0.0179824	TRUE
CCH amide receptor 1	CCHamide	RPRC007766	0	5.79347	4.7359	0.0481157	0.112948	FALSE
CCH amide receptor 2		RPRC000608	0	1.71697	2.98453	0.449933	1	FALSE
Crustacean cardioactive peptide receptor 1	Crustacean Cardioactive Peptide	RPRC001248	6.24031	3.878	-0.522114	0.685528	0.776248	FALSE
Crustacean cardioactive peptide receptor 2 (fragment)		RPRC000969	0	26.3983	6.91124	NA	1	FALSE
Crustacean cardioactive peptide receptor 2 (fragment)		RPRC012063	0	0	NA	NA	NA	NA
CNM amide receptor	CNMamide peptide	RPRC001428	0	0	NA	NA	NA	NA
Corazonin receptor	Corazonin	RPRC000523	0	2.4951	3.51597	0.207225	1	NA
Ecdysis triggering hormone receptor (ETH) (fragment)	Ecdysis triggering hormone	RPRC000848	2.05801	4.29112	2.46754	0.228808	0.355488	FALSE
Ecdysis triggering hormone receptor (ETH) (fragment)		RPRC008652	0.827774	0.837931	0.967617	0.664407	1	FALSE
FMRF receptor	FaLP	RPRC001551	0	0	NA	NA	NA	NA
FaLPamide/Proctolin receptor	FaLP/Proctolin R	RPRC015267	8.26435	18.3236	1.14219	0.29605	0.427132	FALSE
GPA2/GPB2 receptor (LGR1)	GPA2/GPB5	RPRC007243	13978.4	5180.71	-1.33808	9.27435e-08	1.30654e-06	TRUE
Ion Transport 1 receptor		RPRC004793	116.838	82.8091	-0.397301	0.193281	0.313156	FALSE
Kinin receptor 1	Kinin	RPRC000494	0	1.09108	2.31438	0.391114	1	FALSE
Kinin receptor 2 (fragment)		RPRC008570	30.8728	26.9237	0.428027	0.39813	0.525554	FALSE
Kinin receptor 2 (fragment)		RPRC008649	44.5191	30.4695	-0.274497	0.51069	0.629723	FALSE
Long neuropeptide F receptor 2	Neuropeptide F	RPRC008894	0	0	NA	NA	NA	NA
Myoinhibiting peptide receptor isoform A	Myoinhibiting peptide	RPRC000605	12.1027	13.3064	0.145273	0.817238	0.875169	FALSE
Natalisin receptor	Natalisin	RPRC001687	0	0.955517	2.15907	0.426164	1	NA
Pyrokinin 1 receptor	PBAN	RPRC008528	3.73245	8.27059	1.81732	0.226926	0.353692	FALSE
Pyrokinin 2 receptor		RPRC005110	0	0	NA	NA	NA	NA
Pyroglutamylate RFamide peptide receptor	RFamide peptides	RPRC014460	0	0	NA	NA	NA	NA
Short neuropeptide F receptor (fragment)	Short neuropeptide F	RPRC002266	22.4343	12.3155	-0.248134	0.712385	0.795565	FALSE
Short neuropeptide F receptor (fragment)		RPRC002268	11.9759	5.37704	0.428005	0.657494	0.752585	FALSE
Short neuropeptide F receptor (fragment)		RPRC002269	18.6035	9.56283	0.486653	0.640352	0.738661	FALSE
Sulfakinin receptor 1 (fragment)	Sulfakinin	RPRC012816	0	0	NA	NA	NA	NA
Sulfakinin receptor 1 (fragment)		RPRC003273	0	0	NA	NA	NA	NA
Sulfakinin receptor 2		RPRC012816	0	0	NA	NA	NA	NA
SIFamide receptor	SIFamide	RPRC000835	0	1.93159	3.15267	0.42426	1	NA
Tachykinin 86C receptor-like	Tachykinin	RPRC008022	18.9421	5.63277	-1.12645	0.357406	0.484855	FALSE
Tachykinin 99D receptor-like (fragment)		RPRC003160	0	0	NA	NA	NA	NA
Tachykinin 99D receptor-like (fragment)		RPRC000651	0	0	NA	NA	NA	NA
Orphan receptor 3	unkown	RPRC014721	1.64793	19.215	4.01963	0.0234516	0.0640197	FALSE
Orphan receptor 4	unkown	RPRC004128	0.833413	138.367	7.44468	NA	1	FALSE
Orphan receptor 5	unkown	RPRC008364	0	0	NA	NA	NA	NA

## Sheet: Acetylcholine_R Family A
Acetylcholine_R Family A	Ligand	VectorBase code	readcount_MT_UFC	readcount_MT_3 h PBM	log2FoldChange	pval	padj	significant
Muscarinic Acetylcholine receptor A (fragment)	Acetylcholine	RPRC001750	0	0.837931	1.93096	0.477863	1	FALSE
Muscarinic Acetylcholine receptor A (fragment)		RPRC001751	1.64413	0	-3.34713	0.235449	1	FALSE
Muscarinic Acetylcholine receptor A (fragment)		RPRC007566	0	0	NA	NA	NA	NA
Muscarinic Acetylcholine receptor B		RPRC010907	0.823967	6.224	2.98486	0.272771	0.40338	FALSE
Muscarinic Acetylcholine receptor C		RPRC010656	1.25111	5.63091	2.23031	0.0857035	0.173619	FALSE

## Sheet: GABA receptor 
	VectorBase code	readcount_MT_UFC	readcount_MT_3 h PBM	log2FoldChange	pval	padj	significant
GABA-gated channel selective receptor-like	RPRC001865	18325.3	7788.67	-1.14552	2.99795e-07	3.81654e-06	TRUE

## Sheet: Neuropeptide GPRs family B
Neuropeptide receptors Family B	Ligand	VectorBase code	readcount_MT_UFC	readcount_MT_3 h PBM	log2FoldChange	pval	padj	significant
Calcitonin-like diuretic hormone receptor 1B (CT/DH R1B)	Dh31	RPRC009814	8.71419	33.2726	2.14471	0.0630433	0.138552	FALSE
Calcitonin-like diuretic hormone receptor 2 (CT/DH R2B)		RPRC004753	0	1.40402	2.70329	0.342373	1	NA
Calcitonin-like diuretic hormone receptor 3 (CT/DH R3)		RPRC004735	0.413887	5.73238	3.75466	0.106582	0.204487	NA
Corticotropin-releasing factorrelated like diuretic hormone receptor 2 (CRF/DH R2)	Dh44	RPRC000578	219.445	141.23	-0.467935	0.0257889	0.0691429	FALSE
Pigment-dispersing factor receptor (PDF R)	PDF	RPRC009680	0	3.76356	4.1197	0.0558191	0.12648	NA
Parathyroid hormone like receptor (PTH R)	Parathyroid hormone	RPRC011083	100.183	94.209	0.18763	0.553495	0.668975	FALSE
		RPRC011086	59.893	72.4175	0.127602	0.669096	0.762283	FASLE

## Sheet: Tyrosine kinase and guanylyl cy
Tyrosine kinase and guanylyl cyclase type receptors	Ligand	VectorBase code	readcount_MT_UFC	readcount_MT_3 h PBM	log2FoldChange	pval	padj	significant
Eclosion hormone receptor	Eclosion hormone	RPRC013306	7.07372	6.99955	0.0793712	0.937191	0.960092	FALSE
NPLP receptor	NPLP	RPRC013388	1860.81	1230.35	-0.411198	0.0648163	0.141552	FALSE
Neuroparsin receptor-like (Venus kinase receptor (VKR))	Neuroparsin	RPRC006045	715.448	300.08	-1.13785	1.82346e-06	1.97051e-05	TRUE
Insulin receptor 1	Insulin	RPRC006251	79.9562	84.594	0.2524	0.666164	0.76031	FALSE

## Sheet: Neuropeptides
Neuropeptide	VectorBase code	readcount_MT_UFC	readcount_MT_3 h PBM	log2FoldChange	pval	padj	significant
Diuretic hormone 44	RPRC000596	5.87563	7.9699	0.734256	0.453224	0.577047	FALSE
GPA2	RPRC007092	128.806	55.467	-0.997309	2.57416e-05	0.000206705	TRUE
Ion transport peptide	RPRC000519	7.10587	11.4918	0.746794	0.424229	0.550346	FALSE
Long Neuropeptide F	RPRC008107	26.5789	53.0702	1.28605	0.0687439	0.148023	FALSE
Myosuppressin	RPRC000203	3.32237	3.76098	1.65871	0.292363	0.423298	FALSE
Neuropeptide like precursor 1	RPRC011668	4.55642	25.4884	2.55477	0.0182535	0.0523052	FALSE
CCAP prepropeptide	RPRC000466	5.38039	10.1624	1.37284	0.313843	0.444111	FALSE

## Sheet: Neuropeptide processing enzymes
Neuropeptide processing enzymes	VectorBase code	readcount_MT_UFC	readcount_MT_3 h PBM	log2FoldChange	pval	padj	significant
Signal Peptidase	RPRC009668	1301.17	872.831	-0.50003	0.0243941	0.0661722	FALSE
Amontillado (Prohormone convertase 2- PC2)	RPRC009349	124.094	90.6815	-0.386913	0.076902	0.160292	FALSE
Prolyl endopeptidase	RPRC006929	389.135	430.536	0.319072	0.000967332	0.00471648	TRUE
Carboxypeptidase M (CPM)	RPRC015124	37.4609	55.5685	0.671565	0.185006	0.303374	FALSE
Furin (Fur) like protease-1	RPRC006957	6601.59	2207.71	-1.46492	2.02909e-06	2.16803e-05	TRUE
Fur-like protease 2B	RPRC013490	55.9309	93.6885	0.846388	0.317725	0.447662	FALSE
Fur-like protease 2A	RPRC002472	67.666	229.839	1.96931	2.6707e-05	0.000213911	TRUE

[truncated: 5 more sheets: Other GPRs, Transporters, Second messengers and signaling, Aquaporins, Innexin]
