# Supplementary material for: Fluid Secretion by Malpighian Tubules of Rhodnius prolixus: Neuroendocrine Control With New Insights From a Transcriptome Analysis
Source: Front Endocrinol (Lausanne). 2021 Aug 26;12:722487. doi: 10.3389/fendo.2021.722487 (PMC8426621; doi:10.3389/fendo.2021.722487)
Supplement: Supplementary file 2 [file DataSheet_2.xlsx]

## Sheet: RNA-seq metric
Summary of RNA-seq metrics from R. prolixus transcriptomes for Malpighian tubules under unfed and fed condition (24 h post feeding).
Sample name	Raw reads	Clean reads	Raw bases (G)	Clean bases (G)	Error rate(%)	Q20(%)	Q30(%)	GC content(%)
MT_UFC1	20598864	20275008	6.2	6.1	0.03	97.53	93.02	36.71
MT_UFC2	21491756	21176315	6.4	6.4	0.03	97.44	92.83	36.73
MT_UFC3	20778291	20450436	6.2	6.1	0.03	97.18	92.33	36.77
MT_24 h PBM1	21432467	21124191	6.4	6.3	0.03	97.94	93.73	36.86
MT_24 h PBM2	21754577	21416935	6.5	6.4	0.03	97.32	92.55	36.79
MT_24 h PBM3	20098115	19822783	6	5.9	0.03	97.46	92.9	36.83
Supplementary Worksheet 2. RNA-seq metrics from R. prolixus transcriptomes and details of transcript expression in samples obtained from Malpighian tubules from unfed (UFC) insects and insects 24 h post blood meal (PBM). Columns are: the gene name we are assigning; VectorBase code – the official gene number in the RproC3 genome assembly; MT_UFC and MT_24 h PBM, the readcount after normalization; …

## Sheet: Biogenic amine GPRs 
Biogenic amine G protein Receptor	Ligand	VectorBase code	readcount_MT_UFC	readcount_MT_24 h PBM	log2FoldChange	pval	padj	significant
Dopamine 1-like receptor 1	Dopamine	RPRC014093	4.52611	2.09717	-1.1098	0.41344	0.5878	FALSE
Dopamine 1-like receptor 2		RPRC013708	9.98023	0.258538	-5.2706	0.00019348	0.00055878	TRUE
Dopamine 2-like receptor		RPRC011175	0	0	NA	NA	NA	NA
Octopamine beta receptor 3 (fragment)	Octopamine	RPRC014610	0	0	NA	NA	NA	NA
Octopamine beta receptor 3 (fragment)		RPRC001054	0	0	NA	NA	NA	NA
Octopamine beta receptor 1 (fragment)		RPRC001507	0	0	NA	NA	NA	NA
Octopamine beta receptor 1 (fragment)		RPRC005349	0	0	NA	NA	NA	NA
Octopamine beta receptor 2		RPRC011545	0	1.00584	NA	NA	NA	NA
Octopamine beta receptor Oamb		RPRC001341	0	0	NA	NA	NA	NA
Tyramine receptor (TyrR)	Octopamine/Tyramine	RPRC008712	0	0	NA	NA	NA	NA
5-HT receptor 1a	Serotonin	RPRC010931	4.13309	2.81411	-0.55454	0.65928	0.82505	FALSE
5-HT receptor 1b		RPRC008923	23.6041	3.5493	-2.7334	2.866e-05	9.1393e-05	TRUE
5-HT receptor 2a (fragment)		RPRC005858	4.57531	2.60009	-0.81531	0.55699	0.73772	FALSE
5-HT receptor 2a (fragment)		RPRC001892	3.30151	0.775891	-2.0892	0.2662	0.41401	FALSE
5-HT receptor 2b		RPRC000473	2451.38	590.702	-2.0531	5.3494e-98	2.9332e-96	TRUE
5-HT receptor 7 (fragment)		RPRC007788	5.79991	0.832797	-2.8	0.043612	0.086252	FALSE
5-HT receptor 7 (fragment)		RPRC001792	3.75515	2.62896	-0.51438	0.76546	0.9167	FALSE
Orphan receptor 1	unkown	RPRC004409	108.113	107.806	-0.0040932	0.99034	1	FALSE
Orphan receptor 2 (fragment)	unkown	RPRC002007	0.423333	0	NA	NA	NA	NA
Orphan receptor 2 (fragment)		RPRC002008	0.41008	0	NA	NA	NA	NA

## Sheet: Biogenic amine Synthesis
Enzymes involved in the biogenic amine synthesis	VectorBase code	readcount_MT_UFC	readcount_MT_24 h PBM	log2FoldChange	pval	padj	significant
Tryptophan 5-hydroxylase	RPRC012297	9.1619	8.31874	-0.13928	0.93329	1	FALSE
Aromatic L-amino acid decarboxylase	RPRC005884	4.16904	16.236	1.9614	0.057155	0.11008	FALSE
Tyrosine decarboxylase	RPRC011470	15.4042	3.14603	-2.2917	0.002857	0.007056	TRUE
Tyramine β-hydroxylase-like	RPRC014470	7.06991	2.41317	-1.5508	0.14651	0.25057	FALSE
DBH-like monooxygenase protein	RPRC009118	3.75135	1.78173	-1.0741	0.51519	0.69309	FALSE
Histidine decarboxylase-like	RPRC001056	29845.1	6835.4	-2.1264	3.06e-22	2.8e-21	TRUE
Histidine decarboxylase-like (fragment)	RPRC001055	7977.6	1807.01	-2.1424	8.95e-16	5.99e-15	TRUE
Tyrosine 3-monooxygenase (ple)	RPRC007034	19.9207	142.902	2.8427	0.081907	0.15147	FALSE

## Sheet: Neuropeptide GPRs family A
Neuropeptide receptors Family A	Ligand	VectorBase code	readcount_MT_UFC	readcount_MT_24 h PBM	log2FoldChange	pval	padj	significant
ACP receptor isoform A (fragment)	AKH Corazonin related peptide	RPRC000057	0	0	NA	NA	NA	NA
ACP receptor isoform A (fragment)		RPRC004783	33.2708	61.0948	0.87679	0.0069949	0.016271	TRUE
Adiponectin receptor (fragment)	Adiponectin	RPRC007712	640.334	407.547	-0.65186	0.00047166	0.0012946	TRUE
Adiponectin receptor (fragment)		RPRC012657	134.119	86.9828	-0.62471	0.0037889	0.0091983	TRUE
Allatostatin A receptor (fragment)	Allatostatin	RPRC004705	0	0.574259	NA	NA	NA	NA
Allatostatin A receptor (fragment)		RPRC004706	0	0.488762	NA	NA	NA	NA
Allatostatin A receptor (fragment)		RPRC004708	0	0	NA	NA	NA	NA
Allatostatin C receptor		RPRC013486	0.83722	0	NA	NA	NA	NA
Bursicon receptor	Bursicon	RPRC001663	11.6472	9.5684	-0.28363	0.73427	0.8936	FALSE
CAPA receptor_1 isoform A	CAPA peptide	RPRC000516	539.771	234.756	-1.2012	2.8192e-13	1.656e-12	TRUE
CCH amide receptor 1	CCHamide	RPRC007766	0	0	NA	NA	NA	NA
CCH amide receptor 2		RPRC000608	0	0	NA	NA	NA	NA
Crustacean cardioactive peptide receptor 1	Crustacean Cardioactive Peptide	RPRC001248	6.24031	1.95272	-1.6761	0.14084	0.24243	FALSE
Crustacean cardioactive peptide receptor 2 (fragment)		RPRC000969	0	0	NA	NA	NA	NA
Crustacean cardioactive peptide receptor 2 (fragment)		RPRC012063	0	0	NA	NA	NA	NA
CNM amide receptor	CNMamide peptide	RPRC001428	0	0	NA	NA	NA	NA
Corazonin receptor	Corazonin	RPRC000523	0	0	NA	NA	NA	NA
Ecdysis triggering hormone receptor (ETH) (fragment)	Ecdysis triggering hormone	RPRC000848	2.05801	2.77136	0.42934	0.93209	1	FALSE
Ecdysis triggering hormone receptor (ETH) (fragment)		RPRC008652	0.827774	0.244381	-1.7601	0.84268	0.97996	FALSE
FMRF receptor	FaLP	RPRC001551	0	0	NA	NA	NA	NA
FaLPamide/Proctolin receptor	FaLP/Proctolin R	RPRC015267	8.26435	7.03705	-0.23193	0.82396	0.96903	FALSE
GPA2/GPB2 receptor (LGR1)	GPA2/GPB5	RPRC007243	13978.4	4509.79	-1.6321	9.2555e-88	4.2958e-86	TRUE
Ion Transport 1 receptor		RPRC004793	116.838	97.8718	-0.25554	0.24937	0.39313	FALSE
Kinin receptor 1	Kinin	RPRC000494	0	0	NA	NA	NA	NA
Kinin receptor 2 (fragment)		RPRC008570	30.8728	121.479	1.9763	1.959e-12	1.1008e-11	TRUE
Kinin receptor 2 (fragment)		RPRC008649	44.5191	139.499	1.6478	2.0365e-11	1.069e-10	TRUE
Long neuropeptide F receptor 2	Neuropeptide F	RPRC008894	0	0	NA	NA	NA	NA
Myoinhibiting peptide receptor isoform A	Myoinhibiting peptide	RPRC000605	12.1027	21.6733	0.84059	0.13489	0.23341	FALSE
Natalisin receptor	Natalisin	RPRC001687	0	0	NA	NA	NA	NA
Pyrokinin 1 receptor	PBAN	RPRC008528	3.73245	4.13772	0.14871	0.97939	1	FALSE
Pyrokinin 2 receptor		RPRC005110	0	0.28713	NA	NA	NA	NA
Pyroglutamylate RFamide peptide receptor	RFamide peptides	RPRC014460	0	0	NA	NA	NA	NA
Short neuropeptide F receptor (fragment)	Short neuropeptide F	RPRC002266	22.4343	62.8266	1.4857	2.6648e-05	8.5299e-05	TRUE
Short neuropeptide F receptor (fragment)		RPRC002268	11.9759	28.871	1.2695	0.012837	0.028479	TRUE
Short neuropeptide F receptor (fragment)		RPRC002269	18.6035	37.3882	1.007	0.020348	0.043128	TRUE
Sulfakinin receptor 1 (fragment)	Sulfakinin	RPRC012816	0	0.531511	NA	NA	NA	NA
Sulfakinin receptor 1 (fragment)		RPRC003273	0.413887	0	NA	NA	NA	NA
Sulfakinin receptor 2		RPRC012816	0	0.531511	NA	NA	NA	NA
SIFamide receptor	SIFamide	RPRC000835	0	0	NA	NA	NA	NA
Tachykinin 86C receptor-like	Tachykinin	RPRC008022	18.9421	1.82448	-3.376	0.16014	0.27039	FALSE
Tachykinin 99D receptor-like (fragment)		RPRC003160	0	0	NA	NA	NA	NA
Tachykinin 99D receptor-like (fragment)		RPRC000651	0	0	NA	NA	NA	NA
Orphan receptor 3	unkown	RPRC014721	1.64793	1.63728	-0.0093573	1	1	FALSE
Orphan receptor 4	unkown	RPRC004128	0.833413	2.12604	1.3511	0.63126	0.79759	FALSE
Orphan receptor 5	unkown	RPRC008364	0	0	NA	NA	NA	NA

## Sheet: Acetylcholine_R Family A
Acetylcholine_R Family A	Ligand	VectorBase code	readcount_MT_UFC	readcount_MT_24 h PBM	log2FoldChange	pval	padj	significant
Muscarinic Acetylcholine receptor A (fragment)	Acetylcholine	RPRC001750	0	0.28713	NA	NA	NA	NA
Muscarinic Acetylcholine receptor A (fragment)		RPRC001751	1.64413	0.517075	-1.6689	0.60292	0.78228	FALSE
Muscarinic Acetylcholine receptor A (fragment)		RPRC007566	0	0	NA	NA	NA	NA
Muscarinic Acetylcholine receptor B		RPRC010907	0.823967	4.71197	2.5157	0.13709	0.23669	FALSE
Muscarinic Acetylcholine receptor C		RPRC010656	1.25111	1.79588	0.52149	0.91242	1	FALSE

## Sheet: GABA receptor
	VectorBase code	readcount_MT_UFC	readcount_MT_24 h PBM	log2FoldChange	pval	padj	significant
GABA-gated channel selective receptor-like	RPRC001865	18325.3	6498.41	-1.4957	1.794e-59	4.9071e-58	TRUE

## Sheet: Neuropeptide GPRs family B
Neuropeptide receptors Family B	Ligand	VectorBase code	readcount_MT_UFC	readcount_MT_24 h PBM	log2FoldChange	pval	padj	significant
Calcitonin-like diuretic hormone receptor 1B (CT/DH R1B)	Dh31	RPRC009814	8.71419	6.07656	-0.52011	0.59796	0.77867	FALSE
Calcitonin-like diuretic hormone receptor 2 (CT/DH R2B)		RPRC004753	0	0	NA	NA	NA	NA
Calcitonin-like diuretic hormone receptor 3 (CT/DH R3)		RPRC004735	0.413887	0	NA	NA	NA	NA
Corticotropin-releasing factorrelated like diuretic hormone receptor 2 (CRF/DH R2)	Dh44	RPRC000578	219.445	175.951	-0.31869	0.05549	0.10733	FALSE
Pigment-dispersing factor receptor (PDF R)	PDF	RPRC009680	0	1.76757	NA	NA	NA	NA
Parathyroid hormone like receptor (PTH R)	Parathyroid hormone	RPRC011083	100.183	238.192	1.2495	1.9228e-11	1.0106e-10	TRUE
		RPRC011086	59.893	137.357	1.1975	3.018e-07	1.1673e-06	TRUE

## Sheet: Tyrosine kinase and guanylyl cy
Tyrosine kinase and guanylyl cyclase type receptors	Ligand	VectorBase code	readcount_MT_UFC	readcount_MT_24 h PBM	log2FoldChange	pval	padj	significant
Eclosion hormone receptor	Eclosion hormone	RPRC013306	7.07372	1.9692	-1.8449	0.11527	0.20411	FALSE
NPLP receptor	NPLP	RPRC013388	1860.81	1405.7	-0.40465	1.4831e-05	4.8853e-05	TRUE
Neuroparsin receptor-like (Venus kinase receptor (VKR))	Neuroparsin	RPRC006045	715.448	112.093	-2.6742	2.203e-71	7.5061e-70	TRUE
Insulin receptor 1	Insulin	RPRC006251	79.9562	47.3377	-0.75622	0.028343	0.058353	FALSE

## Sheet: Neuropeptides
Neuropeptide	VectorBase code	readcount_MT_UFC	readcount_MT_24 h PBM	log2FoldChange	pval	padj	significant
Diuretic hormone 44	RPRC000596	5.87563	171.915	4.8708	2.0132e-46	3.9556e-45	TRUE
GPA2	RPRC007092	128.806	34.4189	-1.9039	8.3017e-14	4.9907e-13	TRUE
Ion transport peptide	RPRC000519	7.10587	12.0671	0.76399	0.30679	0.4647	FALSE
Long Neuropeptide F	RPRC008107	26.5789	6.23517	-2.0918	0.00021463	0.0006165	TRUE
Myosuppressin	RPRC000203	3.32237	50.0577	3.9133	3.0214e-07	1.1682e-06	TRUE
Neuropeptide like precursor 1	RPRC011668	4.55642	10.7573	1.2393	0.15916	0.26897	FALSE
CCAP prepropeptide	RPRC000466	5.38039	3.5331	-0.60678	0.58817	0.76856	FALSE

## Sheet: Neuropeptide processing enzymes
Neuropeptide processing enzymes	VectorBase code	readcount_MT_UFC	readcount_MT_24 h PBM	log2FoldChange	pval	padj	significant
Signal Peptidase	RPRC009668	1301.17	1903.15	0.54858	5.9725e-09	2.65e-08	TRUE
Amontillado (Prohormone convertase 2- PC2)	RPRC009349	124.094	123.432	-0.0077182	0.94636	1	FALSE
Prolyl endopeptidase	RPRC006929	389.135	911.984	1.2287	4.1318e-26	4.4121e-25	TRUE
Carboxypeptidase M (CPM)	RPRC015124	37.4609	24.8621	-0.59143	0.51781	0.69576	FALSE
Furin (Fur) like protease-1	RPRC006957	6601.59	4544.63	-0.53865	7.7848e-11	3.9237e-10	TRUE
Fur-like protease 2B	RPRC013490	55.9309	47.8264	-0.22584	0.82152	0.96695	FALSE
Fur-like protease 2A	RPRC002472	67.666	211.934	1.6471	7.7868e-16	5.2367e-15	TRUE

[truncated: 5 more sheets: Other GPRs, Transporters, Second messengers and signaling, Aquaporins , Innexin]
